# Supplementary material for: Inference of Molecular Regulatory Systems Using Statistical Path-Consistency Algorithm
Source: Entropy (Basel). 2022 May 13;24(5):693. doi: 10.3390/e24050693 (PMC9142129; doi:10.3390/e24050693)
Supplement: Supplementary file 1 [file entropy-24-00693-s001.zip]

Archive with 1 entries (1 files):
- Supple.pdf
